# Supplementary material for: Combined oral intake of short and long fructans alters the gut microbiota in food allergy model mice and contributes to food allergy prevention
Source: BMC Microbiol. 2023 Sep 22;23:266. doi: 10.1186/s12866-023-03021-6 (PMC10515425; doi:10.1186/s12866-023-03021-6)
Supplement: Supplementary file 1 — Supplementary Material 1 [file 12866_2023_3021_MOESM1_ESM.xlsx]

## Sheet: Supplemental Table S1
	Table S1. PCR primers used in the present study
	target gene	Primer name	Oligonucleotide sequence	Refarence	Used for
	18S rRNA	18S rRNA forward	TTGGAGGGCAAGTCTGGTG	[a]	RT-qPCR
		18S rRNA reverse	CCGCTCCCAAGATCCAACTA	[a]
	IL-2	IL-2 forward	AACCTGAAACTCCCCAGGAT	[b]	RT-qPCR
		IL-2 reverse	CGCAGAGGTCCAAGTTCATC	[b]
	IL-4	IL-4 forward	GGCATTTTGAACGAGGTCAC	[b]	RT-qPCR
		IL-4 reverse	AAATATGCGAAGCACCTTGG	[b]
	IL-6	IL-6 forward	AACGATGATGCACTTGCAGA	[b]	RT-qPCR
		IL-6 reverse	GGTACTCCAGAAGACCAGAGGA	[b]
	IL-10	IL-10 forward	TGAATTCCCTGGGTGAGAAG	[b]	RT-qPCR
		IL-10 reverse	TGGCCTTGTAGACACCTTGG	[b]
	GH32 from P.distasonis	Parab.distasonis_sig.GH32_F	GGTGAATAAGGTGGATTATTTCGTTCCG	This study	qPCR
		Parab.distasonis_sig.GH32_R	GCCATACGGATTGTATTGATAGAACAAATGATACTC	This study
	GH32 from P. goldsteinii	Parabac goldsteinii_sig.GH32_F	TAAAAAGGAAACGGATTATTTCGTCCCT	This study	qPCR
		Parabac goldsteinii_sig.GH32_R	CATCCTTATAAACCAGTCCGTTCGC	This study
	16S rRNA	F_Bact 1369	CGGTGAATACGTTCCCGG	[c]	qPCR
		R_Prok1492	TACGGCTACCTTGTTACGACTT	[c]
	GH32 from P.distasonis	PgsA_Par.disGH32fromNo12_F	aaatctaaaagatccRCAGAACGTACTATAGATATAAAGCATCTGGGCG	This study	expression
		PgsA_Par.disGH32fromNo12_R	tttaccagactcgagTTTGAARGGATAAATGGTTAATGACGTAACCG	This study
	GH32 from P. goldsteinii	PgsA_Par.goldGH32fromNo27_F	aaatctaaaagatccTGCCAGTCCGCCTCTAAAGAAGGATTTA	This study	expression
		PgsA_Par.goldGH32fromNo27_R	tttaccagactcgagCAGTGCCAGTTTATAAATATTCAACGAATTTACCCGGC	This study
	Lower case sequences indicate 15 bases homologous to the entry vector.
	[a] Olmeda D, Cerezo-Wallis D, Mucientes C, Calvo TG, Cañón E, Alonso-Curbelo D, et al. Live imaging of neolymphangiogenesis identifies acute antimetastatic roles
	of dsRNA mimics. EMBO Mol Med. 2021;13:e12924; doi:10.15252/emmm.202012924.
	[b] Banerjee ER, Henderson WR. Role of T cells in a gp91phox knockout murine model of acute allergic asthma. Allergy Asthma Clin Immunol.
	2013;9:6; doi:10.1186/1710-1492-9-6.
	[c] Furet JP, Firmesse O, Gourmelon M, Bridonneau C, Tap J, Mondot S, et al. Comparative assessment of human and farm animal faecal microbiota using real-time
	quantitative PCR. FEMS Microbiol Ecol. 2009;68:351-62; doi:10.1111/j.1574-6941.2009.00671.x.
